# Supplementary material for: Structural and functional consequences of buserelin-induced enteric neuropathy in rat
Source: BMC Gastroenterol. 2014 Dec 11;14:209. doi: 10.1186/s12876-014-0209-7 (PMC4275936; doi:10.1186/s12876-014-0209-7)
Supplement: Additional file 5: — Raw data. The number of enteric neruons in submucous ganglia (SG) and myenteric ganglia (MG) of fundus, ileum, and colon. The values of feces weight (g) and fat content (% of dried feces) are given. The number of immunoreactive neurons in submucous ganglia (SG) in colon for somatostatin (som), expressed as % of human neuronal protein HuC/D-immunoreactive neurons, from rats treated with four sessions of saline (controls) or buserelin. Link to the journal guidelines: http://www.biomedcentral.com. [file 12876_2014_209_MOESM5_ESM.xls]

## Sheet: Blad1
		neurons/mm							fecal weight (g)	fecal fat % weight		som
	control rats	SG, fundus	MG, fundus	SG, ileum	MG, ileum	SG, colon	MG, colon
	R32	0.1	10.9	4.7	7.9	9.52	13.6		5.9	2.55
	R33	0.5	9	6.9	11.4	1.8	12.8		4.31	3		12
	R34	0.7	9.3	5.5	9.4	4.7	12.9		3.37	2.63		10
	R35									3.09
	R36	0.4	7.8	5	9	2	15.6		5.94	3.08		13
	R37	0.7	10.9	6.1	12.8	3	11.6		4.29	2.61		10
	R38	0.7	7.8	7.2	11.4	5.4	14.7		4.35	2.47		16
	R39	0.2	9.4	3.6	12.2	4.6	10.3		3.42	3.24		8
	buserelin treated rats
	R40	0.5	8.4	2.6	4.6	2.5	5.3		3.08	2.95		24
	R41	0.6	5.6	2.9	6.5	1.7	13		3.97	2.88		14
	R42	0.3	10.8	4.7	8.1	1.5	7.9		3.77	2.64		11
	R43	0.7	7.9	4.3	6.3	4.4	10.1		1.34	3.79		11
	R44	0		4	5.4	3.3	12.4		2.49	3.46		11
	R45	0.4	6.6	5.4	9.2	2	9.9		2.84	3.91		19
	R46	0.2	7	2.9	7.3	1.2	4.5		3.48	4.45		28
	R47	0.3	4	5	9.4	0.7	10.5		3.24	3.7		28
	R48	0.2	6.3	3.4	6.9	2.2	8.9			2.5		13
	R49									3.13
	R50	0.3	5.6			1.8	7.6		2.087	4.51		15
	R51	0.2	7.7			1.8	8		3.42	3.78		13
